# Supplementary material for: Neutrophil Extracellular Traps Are Increased in Chronic Myeloid Leukemia and Are Differentially Affected by Tyrosine Kinase Inhibitors
Source: Cancers (Basel). 2021 Dec 27;14(1):119. doi: 10.3390/cancers14010119 (PMC8750902; doi:10.3390/cancers14010119)
Supplement: Supplementary file 1 [file cancers-14-00119-s001.zip]

Archive with 1 entries (1 files):
- cancers-1491840-Supplementary materials.pdf
